# Supplementary material for: The distribution and impact of common copy-number variation in the genome of the domesticated apple, Malus x domestica Borkh
Source: BMC Genomics. 2015 Oct 23;16:848. doi: 10.1186/s12864-015-2096-x (PMC4618995; doi:10.1186/s12864-015-2096-x)
Supplement: Additional file 1: — Sequencing and quality control result for the 30 apple varieties. (XLSX 11 kb) [file 12864_2015_2096_MOESM1_ESM.xlsx]

## Sheet: Sheet1
Species	Variety name	Number of reads(pre-qc)	Number of Reads (post-qc)	Coverage % (pre-QC)	Coverage % (post-QC)	Read length	URL
Malus x Domestica	Big Red	59481814	20864635	11.3126	3.96817	75	Avaliable on request
Malus x Domestica	Papa Noel	62484456	22504175	11.8837	4.27999	75	Avaliable on request
Malus x Domestica	NZSelectionT57	47955858	15668038	9.12055	2.97985	75	Avaliable on request
Malus x Domestica	NZSelectionT157	65963127	21651110	12.5453	4.11775	75	Avaliable on request
Malus x Domestica	NZSelectionT102	47522300	15741757	9.03809	2.99387	75	Avaliable on request
Malus x Domestica	NZSelectionT17	47527126	15717910	9.03901	2.98933	75	Avaliable on request
Malus x Domestica	Braeburn	67716464	23972285	12.8787	4.5592	75	ftp://ftp.bioinfo.wsu.edu/species/Malus_x_domestica/RosBREED_Illumina/Malus_domestica-Braeburn/
Malus x Domestica	Crimson Crisp	68939515	24946600	13.1114	4.7445	75	ftp://ftp.bioinfo.wsu.edu/species/Malus_x_domestica/RosBREED_Illumina/Malus_domestica-Crimson_Crisp/
Malus x Domestica	David	34769663	10789258	6.61272	2.05197	75	Avaliable on request
Malus x Domestica	Delicious	18775064	4984979	3.57076	0.948075	75	ftp://ftp.bioinfo.wsu.edu/species/Malus_x_domestica/RosBREED_Illumina/Malus_domestica-Delicious/
Malus x Domestica	Duchess	34908485	12264544	6.63912	2.33255	75	ftp://ftp.bioinfo.wsu.edu/species/Malus_x_domestica/RosBREED_Illumina/Malus_domestica-Duchess/
Malus x Domestica	F226829	62278108	21061435	11.8444	4.0056	75	ftp://ftp.bioinfo.wsu.edu/species/Malus_x_domestica/RosBREED_Illumina/Malus_domestica-F226829_2_2/
Malus x Domestica	Geneva	62542477	22300481	11.8947	4.24125	75	ftp://ftp.bioinfo.wsu.edu/species/Malus_x_domestica/RosBREED_Illumina/Malus_domestica-Geneva/
Malus x Domestica	Golden Delicous	42824679	14417530	8.14467	2.74202	75	ftp://ftp.bioinfo.wsu.edu/species/Malus_x_domestica/RosBREED_Illumina/Malus_domestica-Golden_Delicious/
Malus x Domestica	Granny Smith	71020634	25851341	13.5072	4.91657	75	ftp://ftp.bioinfo.wsu.edu/species/Malus_x_domestica/RosBREED_Illumina/Malus_domestica-Granny_Smith/
Malus x Domestica	Haralson	30551524	10663946	5.81048	2.02814	75	ftp://ftp.bioinfo.wsu.edu/species/Malus_x_domestica/RosBREED_Illumina/Malus_domestica-Haralson_12_3_23/
Malus x Domestica	Honey Crisp	24901022	7321662	4.73584	1.39248	75	ftp://ftp.bioinfo.wsu.edu/species/Malus_x_domestica/RosBREED_Illumina/Malus_domestica-Honeycrisp_12_1_1/
Malus x Domestica	Idared	64989583	22869549	12.3601	4.34948	75	ftp://ftp.bioinfo.wsu.edu/species/Malus_x_domestica/RosBREED_Illumina/Malus_domestica-Idared/
Malus x Domestica	James Grieve	50544678	16990724	9.61291	3.2314	75	ftp://ftp.bioinfo.wsu.edu/species/Malus_x_domestica/RosBREED_Illumina/Malus_domestica-James_Grieve/
Malus x Domestica	Jonathon	21499219	5809196	4.08886	1.10483	75	ftp://ftp.bioinfo.wsu.edu/species/Malus_x_domestica/RosBREED_Illumina/Malus_domestica-Jonathan/
Malus x Domestica	Malling 9	34677678	11845189	6.59522	2.25279	75	Avaliable on request
Malus x Domestica	McIntosh	56285564	18895494	10.7047	3.59367	75	ftp://ftp.bioinfo.wsu.edu/species/Malus_x_domestica/RosBREED_Illumina/Malus_domestica-McIntosh_Summerland_Re/
Malus x Domestica	Merton Russet	66051596	24122848	12.5621	4.58784	75	Avaliable on request
Malus x Domestica	Pinkie	69213835	24761384	13.1635	4.70928	75	Avaliable on request
Malus x Domestica	Ralls Janet	69413836	24958733	13.2016	4.74681	75	ftp://ftp.bioinfo.wsu.edu/species/Malus_x_domestica/RosBREED_Illumina/Malus_domestica-Ralls_Janet/
Malus x Domestica	Red Delicous	50126248	16773826	9.53333	3.19015	75	ftp://ftp.bioinfo.wsu.edu/species/Malus_x_domestica/RosBREED_Illumina/Malus_domestica-Red_Delicious/
Malus x Domestica	Red Dougherty	64190755	23281548	12.2082	4.42783	75	ftp://ftp.bioinfo.wsu.edu/species/Malus_x_domestica/RosBREED_Illumina/Malus_domestica-Red_Dougherty/
Malus x Domestica	Rome Beauty	45849474	16494918	8.71995	3.13711	75	ftp://ftp.bioinfo.wsu.edu/species/Malus_x_domestica/RosBREED_Illumina/Malus_domestica-Rome_Beauty_Law/
Malus x Domestica	Splendour	71533888	26073716	13.6048	4.95887	75	ftp://ftp.bioinfo.wsu.edu/species/Malus_x_domestica/RosBREED_Illumina/Malus_domestica-Splendour/
Malus x Domestica	Wilmont Russet	67607741	24683904	12.8581	4.69454	75	Avaliable on request
