# Supplementary material for: The distribution and impact of common copy-number variation in the genome of the domesticated apple, Malus x domestica Borkh
Source: BMC Genomics. 2015 Oct 23;16:848. doi: 10.1186/s12864-015-2096-x (PMC4618995; doi:10.1186/s12864-015-2096-x)
Supplement: Additional file 2: — List of copy-number variable regions (CNVRs) identified in the apple genome. (XLSX 41 kb) [file 12864_2015_2096_MOESM2_ESM.xlsx]

## Sheet: Sheet1
CHR	ST	END	WIDTH	Mean trimmed SD
1	1173000	1203000	30000	0.303959
1	1221000	1233000	12000	0.303959
1	1245000	1260000	15000	0.303959
1	6096000	6099000	3000	0.479994
1	6102000	6141000	39000	0.479994
1	6882000	6897000	15000	0.377735
1	10278000	10281000	3000	0.356519
1	10284000	10302000	18000	0.363734
1	10305000	10317000	12000	0.421341
1	10320000	10329000	9000	0.541093
1	10332000	10350000	18000	0.543352
1	10353000	10434000	81000	0.54415
1	10437000	10458000	21000	0.32891
1	12078000	12123000	45000	0.459867
1	12225000	12228000	3000	0.447976
1	12231000	12252000	21000	0.452974
1	12255000	12270000	15000	0.331362
1	19188000	19200000	12000	0.418681
1	19203000	19215000	12000	0.390684
1	20709000	20712000	3000	0.312167
1	20715000	20721000	6000	0.312167
1	20727000	20739000	12000	0.312167
1	21588000	21597000	9000	0.317655
1	21600000	21603000	3000	0.380721
1	21606000	21624000	18000	0.380721
1	21627000	21645000	18000	0.380721
1	21654000	21660000	6000	0.342309
1	24099000	24102000	3000	0.522552
1	24108000	24141000	33000	0.522552
1	24177000	24195000	18000	0.440543
1	24888000	24897000	9000	0.460005
1	25086000	25110000	24000	0.307899
1	27228000	27234000	6000	0.274774
1	27255000	27261000	6000	0.274774
1	27279000	27294000	15000	0.3582
1	27297000	27306000	9000	0.379057
1	27327000	27333000	6000	0.379057
1	27336000	27345000	9000	0.379057
1	27348000	27357000	9000	0.379057
1	28197000	28209000	12000	0.319688
1	30333000	30348000	15000	0.43877
1	30621000	30633000	12000	0.253121
1	30777000	30780000	3000	0.392629
1	30783000	30825000	42000	0.443015
1	30852000	30858000	6000	0.471007
1	30876000	30879000	3000	0.471007
1	30882000	30915000	33000	0.47495
1	30918000	30924000	6000	0.51438
1	30981000	30990000	9000	0.51438
1	30993000	31002000	9000	0.51438
1	31011000	31050000	39000	0.513546
1	32313000	32316000	3000	0.353254
1	32517000	32532000	15000	0.365475
1	32556000	32559000	3000	0.414358
1	32562000	32571000	9000	0.428108
1	32586000	32610000	24000	0.432991
1	34194000	34215000	21000	0.34143
1	34518000	34521000	3000	0.358618
1	34530000	34542000	12000	0.358618
1	34548000	34560000	12000	0.358618
1	34968000	34971000	3000	0.317889
1	34974000	34989000	15000	0.317889
1	34995000	35028000	33000	0.317889
2	279000	291000	12000	0.662456
2	795000	810000	15000	0.298984
2	816000	825000	9000	0.298984
2	1017000	1050000	33000	0.259468
2	1056000	1065000	9000	0.263085
2	2079000	2082000	3000	0.28247
2	2085000	2100000	15000	0.28247
2	2610000	2616000	6000	0.393006
2	2619000	2649000	30000	0.431916
2	2658000	2685000	27000	0.399854
2	2694000	2742000	48000	0.428417
2	3507000	3528000	21000	0.281733
2	3531000	3546000	15000	0.351288
2	3552000	3576000	24000	0.432043
2	3582000	3588000	6000	0.352301
2	3594000	3612000	18000	0.352301
2	3615000	3651000	36000	0.435841
2	3663000	3672000	9000	0.443435
2	3675000	3684000	9000	0.414756
2	3687000	3690000	3000	0.357397
2	3714000	3723000	9000	0.285461
2	3798000	3840000	42000	0.364494
2	3843000	3849000	6000	0.408645
2	3852000	3858000	6000	0.408645
2	3864000	3876000	12000	0.408645
2	3879000	3885000	6000	0.441141
2	3897000	3915000	18000	0.473636
2	3921000	3945000	24000	0.473636
2	3948000	4005000	57000	0.417125
2	4098000	4107000	9000	0.29364
2	4575000	4578000	3000	0.45979
2	4584000	4590000	6000	0.45979
2	4599000	4602000	3000	0.341191
2	4608000	4668000	60000	0.636179
2	4674000	4680000	6000	0.72948
2	4683000	4686000	3000	0.858142
2	4692000	4743000	51000	0.671945
2	5991000	6006000	15000	0.26878
2	8109000	8124000	15000	0.402942
2	8352000	8361000	9000	0.35447
2	8364000	8370000	6000	0.35447
2	8373000	8406000	33000	0.35447
2	8415000	8421000	6000	0.35447
2	8430000	8448000	18000	0.35447
2	8451000	8454000	3000	0.35447
2	8988000	8997000	9000	0.271809
2	9315000	9318000	3000	0.445415
2	9330000	9342000	12000	0.445415
2	9345000	9366000	21000	0.445415
2	9798000	9822000	24000	0.346443
2	16386000	16407000	21000	0.380717
2	16452000	16473000	21000	0.312831
2	20151000	20154000	3000	0.362287
2	25689000	25692000	3000	0.2704
2	25698000	25725000	27000	0.2704
2	25728000	25734000	6000	0.2704
2	25740000	25746000	6000	0.2704
2	26457000	26460000	3000	0.300369
2	26463000	26490000	27000	0.305819
2	26727000	26769000	42000	0.419961
2	26979000	26997000	18000	0.367895
2	27078000	27084000	6000	0.367895
2	27087000	27090000	3000	0.367895
2	27099000	27111000	12000	0.367895
2	27114000	27117000	3000	0.367895
2	29925000	29928000	3000	0.495911
2	29931000	29937000	6000	0.495911
2	30540000	30570000	30000	0.531826
2	30915000	30921000	6000	0.446366
2	30924000	30954000	30000	0.527854
2	36135000	36144000	9000	0.347295
2	36153000	36162000	9000	0.320288
2	36330000	36345000	15000	0.347717
2	38076000	38079000	3000	0.313361
2	38082000	38106000	24000	0.313361
2	38802000	38808000	6000	0.370397
2	38817000	38841000	24000	0.428721
2	38871000	38874000	3000	0.267944
2	38877000	38889000	12000	0.373933
2	38895000	38913000	18000	0.401203
2	38916000	38928000	12000	0.336837
3	1197000	1200000	3000	0.347434
3	1209000	1218000	9000	0.347434
3	1596000	1599000	3000	0.26181
3	1605000	1620000	15000	0.26181
3	1623000	1644000	21000	0.26181
3	1914000	1917000	3000	0.251472
3	1920000	1923000	3000	0.251472
3	1929000	1956000	27000	0.251472
3	3300000	3306000	6000	0.394438
3	3312000	3333000	21000	0.473147
3	5679000	5688000	9000	0.287383
3	8382000	8403000	21000	0.544932
3	9123000	9144000	21000	0.26692
3	9222000	9225000	3000	0.369118
3	9228000	9255000	27000	0.369118
3	12123000	12126000	3000	0.483391
3	12129000	12150000	21000	0.483391
3	15390000	15393000	3000	0.303115
3	15690000	15699000	9000	0.303115
3	15702000	15705000	3000	0.303115
3	17214000	17235000	21000	0.250741
3	17280000	17298000	18000	0.385085
3	18942000	18966000	24000	0.336192
3	21237000	21243000	6000	0.255423
3	22383000	22404000	21000	0.290412
3	22716000	22719000	3000	0.344236
3	22737000	22761000	24000	0.391615
3	22767000	22776000	9000	0.407408
3	23436000	23481000	45000	0.322626
3	23487000	23529000	42000	0.370992
3	23532000	23535000	3000	0.370992
3	27618000	27633000	15000	0.300042
3	28563000	28572000	9000	0.438546
3	32628000	32637000	9000	0.27312
3	32640000	32655000	15000	0.27312
3	32682000	32697000	15000	0.285787
3	36249000	36252000	3000	0.469164
3	36255000	36288000	33000	0.510576
3	36381000	36384000	3000	0.31884
3	36387000	36405000	18000	0.31884
3	36411000	36423000	12000	0.31884
3	36786000	36789000	3000	0.26673
3	36792000	36819000	27000	0.293236
3	36822000	36825000	3000	0.346247
3	37551000	37587000	36000	0.439471
3	37590000	37596000	6000	0.371505
3	37599000	37611000	12000	0.377944
3	37614000	37617000	3000	0.362663
3	37620000	37632000	12000	0.416154
4	273000	291000	18000	0.334011
4	438000	471000	33000	0.292
4	750000	762000	12000	0.294729
4	1188000	1218000	30000	0.291771
4	1221000	1248000	27000	0.329569
4	1617000	1620000	3000	0.36046
4	1821000	1827000	6000	0.409061
4	1830000	1848000	18000	0.453543
4	1854000	1875000	21000	0.5177
4	1878000	1890000	12000	0.624967
4	1893000	1971000	78000	0.624967
4	2031000	2046000	15000	0.59279
4	2067000	2073000	6000	0.504284
4	2079000	2082000	3000	0.532725
4	2088000	2112000	24000	0.532725
4	2133000	2166000	33000	0.512361
4	2178000	2184000	6000	0.458983
4	2268000	2280000	12000	0.440656
4	2286000	2301000	15000	0.392069
4	2304000	2316000	12000	0.463273
4	2370000	2391000	21000	0.462303
4	2394000	2397000	3000	0.274827
4	3888000	3924000	36000	0.415838
4	7959000	7968000	9000	0.299806
4	9552000	9558000	6000	0.254091
4	9570000	9597000	27000	0.262552
4	9612000	9639000	27000	0.33024
4	9642000	9666000	24000	0.321283
4	15453000	15483000	30000	0.360718
4	15486000	15510000	24000	0.331907
4	15756000	15777000	21000	0.345139
4	15792000	15795000	3000	0.320233
4	15816000	15819000	3000	0.320233
4	15849000	15861000	12000	0.320233
4	16515000	16551000	36000	0.476389
4	17610000	17616000	6000	0.484245
4	17628000	17679000	51000	0.605134
4	17682000	17691000	9000	0.350869
4	17700000	17709000	9000	0.308499
4	17772000	17820000	48000	0.526613
4	17823000	17826000	3000	0.528796
4	19866000	19881000	15000	0.397149
4	24303000	24312000	9000	0.289212
4	24405000	24420000	15000	0.385539
5	339000	351000	12000	0.347922
5	5556000	5559000	3000	0.4391
5	7830000	7836000	6000	0.253016
5	7842000	7875000	33000	0.412399
5	7884000	7911000	27000	0.536518
5	7914000	7917000	3000	0.536518
5	7929000	7953000	24000	0.536518
5	9435000	9447000	12000	0.298889
5	9453000	9483000	30000	0.350004
5	11094000	11112000	18000	0.26215
5	11529000	11550000	21000	0.366184
5	11553000	11562000	9000	0.265701
5	11565000	11580000	15000	0.265701
5	11688000	11733000	45000	0.33982
5	12507000	12510000	3000	0.33455
5	12513000	12531000	18000	0.33455
5	12750000	12753000	3000	0.274868
5	12756000	12774000	18000	0.274868
5	12777000	12801000	24000	0.382736
5	14625000	14631000	6000	0.265866
5	15399000	15408000	9000	0.344273
5	17754000	17766000	12000	0.290596
5	17769000	17787000	18000	0.264106
5	17790000	17793000	3000	0.281144
5	17814000	17823000	9000	0.287975
5	17841000	17859000	18000	0.287975
5	18765000	18783000	18000	0.510819
5	20667000	20670000	3000	0.363362
5	20676000	20685000	9000	0.363362
5	20688000	20697000	9000	0.363362
5	20754000	20784000	30000	0.390982
5	20847000	20850000	3000	0.252179
5	20859000	20892000	33000	0.25783
5	20895000	20904000	9000	0.283259
5	20919000	20943000	24000	0.299158
5	20949000	20952000	3000	0.308697
5	21021000	21048000	27000	0.35007
5	21957000	21969000	12000	0.301425
5	22425000	22479000	54000	0.441618
5	22488000	22503000	15000	0.444651
5	22518000	22569000	51000	0.317819
5	24537000	24540000	3000	0.575662
5	24543000	24567000	24000	0.545589
5	25017000	25059000	42000	0.410729
5	27939000	27948000	9000	0.269159
5	29475000	29505000	30000	0.416218
5	33174000	33183000	9000	0.273033
5	33186000	33192000	6000	0.273033
5	33477000	33480000	3000	0.263219
5	33483000	33492000	9000	0.263219
5	33495000	33498000	3000	0.263219
6	3540000	3543000	3000	0.596798
6	3546000	3549000	3000	0.596798
6	3555000	3570000	15000	0.596798
6	7941000	7989000	48000	0.375977
6	8472000	8499000	27000	0.32271
6	9381000	9393000	12000	0.508182
6	12192000	12207000	15000	0.369038
6	12243000	12255000	12000	0.360736
6	14202000	14205000	3000	0.273781
6	14208000	14259000	51000	0.273781
6	14262000	14265000	3000	0.273781
6	14976000	14997000	21000	0.419424
6	15003000	15024000	21000	0.422806
6	15033000	15060000	27000	0.269474
6	15066000	15072000	6000	0.270191
6	15075000	15105000	30000	0.264317
6	15108000	15114000	6000	0.258444
6	18777000	18807000	30000	0.349018
6	27678000	27681000	3000	0.441781
6	27693000	27714000	21000	0.441781
6	27729000	27744000	15000	0.441781
6	27753000	27759000	6000	0.31824
6	28974000	28986000	12000	0.367158
7	1329000	1347000	18000	0.408719
7	1359000	1380000	21000	0.352214
7	1383000	1419000	36000	0.390475
7	1587000	1647000	60000	0.35626
7	1650000	1662000	12000	0.324633
7	1677000	1680000	3000	0.308833
7	1683000	1722000	39000	0.633531
7	2328000	2331000	3000	0.342526
7	2334000	2346000	12000	0.418931
7	2373000	2385000	12000	0.452116
7	2391000	2418000	27000	0.555378
7	2421000	2427000	6000	0.568357
7	2430000	2475000	45000	0.523794
7	2490000	2493000	3000	0.255091
7	2496000	2499000	3000	0.524374
7	2697000	2727000	30000	0.524374
7	2733000	2745000	12000	0.524374
7	2751000	2784000	33000	0.517585
7	2787000	2793000	6000	0.499482
7	2796000	2817000	21000	0.499482
7	2823000	2826000	3000	0.473187
7	3750000	3768000	18000	0.289398
7	5157000	5172000	15000	0.254164
7	5175000	5181000	6000	0.254164
7	6192000	6207000	15000	0.334322
7	6210000	6222000	12000	0.458251
7	6225000	6270000	45000	0.445435
7	8319000	8331000	12000	0.425343
7	9540000	9546000	6000	0.333342
7	9564000	9567000	3000	0.382229
7	9570000	9588000	18000	0.475883
7	10173000	10179000	6000	0.365795
7	10182000	10203000	21000	0.399769
7	10218000	10245000	27000	0.399769
7	10248000	10263000	15000	0.346761
7	10290000	10293000	3000	0.327664
7	10494000	10518000	24000	0.327664
7	10521000	10536000	15000	0.339037
7	10737000	10761000	24000	0.493639
7	13980000	14001000	21000	0.252232
7	18531000	18543000	12000	0.269716
7	18546000	18552000	6000	0.269716
7	18567000	18573000	6000	0.269716
7	18576000	18579000	3000	0.269716
7	24909000	24912000	3000	0.381816
7	24915000	24942000	27000	0.381816
7	25053000	25068000	15000	0.36872
7	25071000	25089000	18000	0.36872
7	25119000	25122000	3000	0.367834
7	25128000	25140000	12000	0.367834
7	27426000	27429000	3000	0.257144
7	27435000	27447000	12000	0.257144
7	27453000	27486000	33000	0.28723
7	27489000	27510000	21000	0.284444
7	28506000	28521000	15000	0.252851
7	28524000	28530000	6000	0.252851
7	29832000	29835000	3000	0.412865
7	29838000	29850000	12000	0.511268
7	29856000	29880000	24000	0.497599
8	756000	771000	15000	0.33167
8	1731000	1734000	3000	0.468581
8	1932000	2001000	69000	0.485742
8	2013000	2037000	24000	0.44473
8	2040000	2076000	36000	0.54108
8	2091000	2103000	12000	0.450884
8	2481000	2514000	33000	0.303317
8	4434000	4452000	18000	0.283233
8	5118000	5136000	18000	0.295532
8	7680000	7701000	21000	0.346123
8	7704000	7749000	45000	0.346123
8	10461000	10476000	15000	0.291403
8	10923000	10941000	18000	0.252099
8	11352000	11415000	63000	0.463255
8	11469000	11472000	3000	0.28519
8	11886000	11907000	21000	0.533873
8	13770000	13785000	15000	0.397918
8	14241000	14265000	24000	0.259305
8	14271000	14283000	12000	0.259305
8	15486000	15504000	18000	0.358895
8	16890000	16899000	9000	0.310557
8	17643000	17655000	12000	0.431089
8	17664000	17676000	12000	0.431089
8	22743000	22758000	15000	0.553675
8	25161000	25164000	3000	0.267035
8	25167000	25200000	33000	0.306801
8	25449000	25452000	3000	0.380786
8	25458000	25527000	69000	0.380786
8	29553000	29556000	3000	0.327597
8	29559000	29592000	33000	0.327597
8	29838000	29853000	15000	0.349257
8	31098000	31110000	12000	0.282711
8	31113000	31119000	6000	0.282711
8	32730000	32733000	3000	0.435297
8	32739000	32748000	9000	0.435297
8	33831000	33840000	9000	0.432835
8	33846000	33858000	12000	0.432835
8	34095000	34125000	30000	0.293258
8	34761000	34764000	3000	0.339065
8	34767000	34776000	9000	0.339065
9	1404000	1413000	9000	0.580138
9	1515000	1536000	21000	0.358161
9	1644000	1647000	3000	0.365485
9	1650000	1671000	21000	0.365372
9	3576000	3600000	24000	0.365545
9	3609000	3618000	9000	0.53256
9	3882000	3906000	24000	0.336665
9	5454000	5463000	9000	0.319125
9	5466000	5493000	27000	0.436155
9	5673000	5676000	3000	0.324776
9	5682000	5697000	15000	0.349919
9	5700000	5745000	45000	0.420196
9	9663000	9717000	54000	0.432956
9	9744000	9768000	24000	0.475387
9	9774000	9783000	9000	0.354234
9	11709000	11724000	15000	0.358878
9	11865000	11883000	18000	0.386021
9	11889000	11913000	24000	0.386021
9	11916000	11925000	9000	0.386021
9	12243000	12261000	18000	0.331676
9	13074000	13104000	30000	0.288832
9	14109000	14121000	12000	0.282247
9	14124000	14130000	6000	0.282247
9	14289000	14301000	12000	0.330856
9	14310000	14325000	15000	0.330856
9	14328000	14343000	15000	0.330856
9	17994000	18027000	33000	0.284587
9	18030000	18048000	18000	0.284587
9	19260000	19287000	27000	0.419889
9	19290000	19314000	24000	0.419889
9	19710000	19719000	9000	0.295112
9	19722000	19725000	3000	0.326962
9	19731000	19743000	12000	0.346653
9	19749000	19755000	6000	0.353216
9	19767000	19776000	9000	0.353216
9	19779000	19791000	12000	0.353216
9	19803000	19806000	3000	0.256504
9	19818000	19824000	6000	0.256504
9	19836000	19863000	27000	0.256504
9	19866000	19875000	9000	0.256504
9	21339000	21375000	36000	0.483814
9	25101000	25119000	18000	0.254181
9	25128000	25143000	15000	0.254181
9	26976000	26985000	9000	0.260263
9	27000000	27033000	33000	0.288221
9	28479000	28503000	24000	0.385342
9	28542000	28548000	6000	0.385342
9	28563000	28569000	6000	0.385342
9	28575000	28578000	3000	0.385342
9	30423000	30462000	39000	0.369879
9	30477000	30480000	3000	0.4306
9	30555000	30564000	9000	0.4306
9	33159000	33162000	3000	0.272627
9	33171000	33198000	27000	0.288224
9	33549000	33567000	18000	0.259919
9	33576000	33582000	6000	0.283373
9	34836000	34848000	12000	0.409008
9	35463000	35493000	30000	0.519524
9	35496000	35577000	81000	0.581888
9	35583000	35595000	12000	0.53245
9	35607000	35619000	12000	0.449632
9	35820000	35826000	6000	0.29099
9	35829000	35838000	9000	0.275813
10	891000	918000	27000	0.60097
10	2775000	2778000	3000	0.252607
10	2781000	2793000	12000	0.303447
10	2799000	2817000	18000	0.303447
10	2820000	2823000	3000	0.303447
10	2826000	2841000	15000	0.303447
10	4320000	4329000	9000	0.384361
10	5382000	5385000	3000	0.28889
10	5388000	5412000	24000	0.28889
10	6135000	6138000	3000	0.435944
10	6144000	6153000	9000	0.435944
10	6795000	6804000	9000	0.318857
10	6816000	6819000	3000	0.318857
10	6822000	6837000	15000	0.318857
10	7623000	7647000	24000	0.266188
10	7764000	7773000	9000	0.266182
10	7986000	8022000	36000	0.405813
10	9084000	9093000	9000	0.357018
10	9345000	9363000	18000	0.516445
10	9366000	9384000	18000	0.491045
10	9696000	9699000	3000	0.250358
10	9702000	9720000	18000	0.545931
10	9723000	9768000	45000	0.639889
10	10248000	10281000	33000	0.267373
10	10287000	10305000	18000	0.280812
10	10311000	10320000	9000	0.2719
10	10407000	10416000	9000	0.271021
10	10422000	10500000	78000	0.295083
10	10623000	10641000	18000	0.281875
10	12117000	12141000	24000	0.283066
10	14877000	14907000	30000	0.45114
10	15327000	15330000	3000	0.256725
10	15336000	15342000	6000	0.256725
10	16395000	16419000	24000	0.267268
10	17298000	17322000	24000	0.312694
10	18234000	18255000	21000	0.269116
10	22056000	22080000	24000	0.322672
10	24333000	24345000	12000	0.279197
10	24348000	24360000	12000	0.279197
10	25200000	25230000	30000	0.330845
10	25233000	25236000	3000	0.394011
10	25242000	25257000	15000	0.371752
10	25326000	25356000	30000	0.285093
10	26442000	26451000	9000	0.406234
10	26949000	26952000	3000	0.26812
10	26955000	26988000	33000	0.299964
10	26991000	27024000	33000	0.440081
10	27033000	27039000	6000	0.382455
10	27045000	27060000	15000	0.328489
10	28911000	28932000	21000	0.3063
10	29271000	29274000	3000	0.417823
10	29277000	29286000	9000	0.417823
10	31191000	31224000	33000	0.275558
10	36192000	36237000	45000	0.26325
10	36660000	36690000	30000	0.451871
10	36696000	36699000	3000	0.446385
10	37779000	37782000	3000	0.251583
10	37809000	37824000	15000	0.251583
11	441000	453000	12000	0.365528
11	456000	471000	15000	0.353846
11	474000	489000	15000	0.36128
11	492000	495000	3000	0.252421
11	852000	861000	9000	0.270423
11	876000	891000	15000	0.260387
11	894000	924000	30000	0.298146
11	927000	948000	21000	0.273332
11	957000	960000	3000	0.27064
11	966000	981000	15000	0.27064
11	987000	993000	6000	0.27064
11	996000	1095000	99000	0.362966
11	1101000	1134000	33000	0.340363
11	1635000	1641000	6000	0.359415
11	1644000	1653000	9000	0.359415
11	1656000	1662000	6000	0.359415
11	1755000	1767000	12000	0.363842
11	1929000	1941000	12000	0.336467
11	2109000	2148000	39000	0.360968
11	2316000	2328000	12000	0.315482
11	2331000	2349000	18000	0.317004
11	3492000	3510000	18000	0.328173
11	3711000	3726000	15000	0.328173
11	4647000	4650000	3000	0.292278
11	4653000	4671000	18000	0.292278
11	4674000	4689000	15000	0.292278
11	4692000	4695000	3000	0.292278
11	4722000	4725000	3000	0.292278
11	4740000	4743000	3000	0.292278
11	6105000	6108000	3000	0.455654
11	6114000	6132000	18000	0.487461
11	6135000	6150000	15000	0.532536
11	6153000	6183000	30000	0.568538
11	6492000	6513000	21000	0.259198
11	7965000	7977000	12000	0.30866
11	15894000	15921000	27000	0.421767
11	16608000	16635000	27000	0.375472
11	17457000	17478000	21000	0.437383
11	17484000	17514000	30000	0.437383
11	17517000	17523000	6000	0.360747
11	19776000	19779000	3000	0.398791
11	19791000	19812000	21000	0.345663
11	19815000	19818000	3000	0.310747
11	19833000	19863000	30000	0.400171
11	19872000	19905000	33000	0.419248
11	19908000	19944000	36000	0.415571
11	19953000	19971000	18000	0.46847
11	23262000	23280000	18000	0.554785
11	23286000	23313000	27000	0.554785
11	23526000	23529000	3000	0.458324
11	23538000	23562000	24000	0.458324
11	24606000	24612000	6000	0.253166
11	24618000	24663000	45000	0.375052
11	25479000	25482000	3000	0.293918
11	25485000	25500000	15000	0.293918
11	25668000	25710000	42000	0.412241
11	26934000	26964000	30000	0.319827
11	28005000	28050000	45000	0.423904
11	28878000	28881000	3000	0.593008
11	28884000	28890000	6000	0.593008
11	29286000	29301000	15000	0.327481
11	29304000	29334000	30000	0.327481
11	31182000	31203000	21000	0.320312
11	31752000	31755000	3000	0.33359
11	31758000	31770000	12000	0.33359
11	32604000	32607000	3000	0.38244
11	32619000	32625000	6000	0.38244
11	32676000	32685000	9000	0.464248
11	32688000	32742000	54000	0.575578
11	32745000	32754000	9000	0.283699
11	35013000	35031000	18000	0.360488
11	35232000	35238000	6000	0.29141
11	35286000	35310000	24000	0.290037
11	35319000	35343000	24000	0.280429
11	35346000	35355000	9000	0.280429
11	36738000	36807000	69000	0.401992
11	36810000	36825000	15000	0.342878
11	37209000	37248000	39000	0.301304
11	38967000	39012000	45000	0.39474
12	765000	813000	48000	0.330385
12	816000	819000	3000	0.262875
12	825000	834000	9000	0.262875
12	2922000	2934000	12000	0.30263
12	4392000	4416000	24000	0.399625
12	11343000	11370000	27000	0.432545
12	12360000	12363000	3000	0.371039
12	12366000	12399000	33000	0.428679
12	12405000	12417000	12000	0.419032
12	16017000	16020000	3000	0.499575
12	16026000	16059000	33000	0.496821
12	16065000	16068000	3000	0.469281
12	16074000	16077000	3000	0.469281
12	16080000	16089000	9000	0.469281
12	16752000	16758000	6000	0.283633
12	16770000	16782000	12000	0.283633
12	16929000	16947000	18000	0.270052
12	18654000	18657000	3000	0.382197
12	18660000	18672000	12000	0.382197
12	20865000	20874000	9000	0.272023
12	20880000	20892000	12000	0.298162
12	20928000	20931000	3000	0.3147
12	20937000	20946000	9000	0.3147
12	20949000	20958000	9000	0.3147
12	20961000	20967000	6000	0.3147
12	20973000	20985000	12000	0.3147
12	20988000	21015000	27000	0.300355
12	21024000	21042000	18000	0.259013
12	21174000	21198000	24000	0.315758
12	21279000	21291000	12000	0.327501
12	21300000	21309000	9000	0.327501
12	21312000	21318000	6000	0.327501
12	21321000	21327000	6000	0.327501
12	21954000	21981000	27000	0.28314
12	21987000	21990000	3000	0.267572
12	22413000	22416000	3000	0.503951
12	22419000	22440000	21000	0.503951
12	22443000	22455000	12000	0.502065
12	23556000	23562000	6000	0.431206
12	23970000	23979000	9000	0.544177
12	24423000	24435000	12000	0.436209
12	25386000	25395000	9000	0.335171
12	25410000	25416000	6000	0.335171
12	28800000	28806000	6000	0.375142
12	28812000	28824000	12000	0.416422
12	28830000	28842000	12000	0.416422
12	28908000	28911000	3000	0.274399
12	28917000	28926000	9000	0.274399
12	29226000	29238000	12000	0.404505
12	29436000	29439000	3000	0.275034
12	29445000	29457000	12000	0.349073
12	29463000	29499000	36000	0.404313
12	30222000	30261000	39000	0.342553
12	31038000	31047000	9000	0.254257
12	31863000	31887000	24000	0.549504
12	31896000	31914000	18000	0.408801
12	33990000	33993000	3000	0.263357
12	33996000	33999000	3000	0.263357
12	34038000	34074000	36000	0.337818
12	34083000	34101000	18000	0.364244
12	34194000	34215000	21000	0.271709
12	34218000	34233000	15000	0.26762
12	34236000	34248000	12000	0.261486
12	35097000	35109000	12000	0.425461
12	35145000	35154000	9000	0.380436
12	35163000	35178000	15000	0.380436
13	4764000	4791000	27000	0.334633
13	4809000	4827000	18000	0.321328
13	4833000	4851000	18000	0.282239
13	4854000	4860000	6000	0.282239
13	9894000	9945000	51000	0.287001
13	12504000	12507000	3000	0.256152
13	12510000	12528000	18000	0.256152
13	13836000	13851000	15000	0.303745
13	16128000	16158000	30000	0.459561
13	16161000	16176000	15000	0.42963
13	16233000	16251000	18000	0.269597
13	16452000	16455000	3000	0.27534
13	19173000	19182000	9000	0.462002
13	19188000	19194000	6000	0.502715
13	21429000	21432000	3000	0.322809
13	21438000	21453000	15000	0.373313
13	21456000	21471000	15000	0.377797
13	21519000	21537000	18000	0.377797
13	21540000	21561000	21000	0.356274
13	21564000	21588000	24000	0.306319
13	22848000	22863000	15000	0.369233
13	26472000	26475000	3000	0.269227
13	26481000	26520000	39000	0.440283
13	26523000	26535000	12000	0.361465
13	26571000	26574000	3000	0.454531
13	26586000	26643000	57000	0.441764
13	26649000	26655000	6000	0.414104
13	26661000	26688000	27000	0.454531
13	26697000	26712000	15000	0.454531
13	26715000	26727000	12000	0.454531
13	26742000	26751000	9000	0.436955
13	26754000	26796000	42000	0.328636
13	30072000	30093000	21000	0.406258
13	30390000	30402000	12000	0.464344
13	30987000	30999000	12000	0.267188
13	31011000	31029000	18000	0.267188
13	33549000	33573000	24000	0.269282
13	35664000	35700000	36000	0.518416
13	39549000	39594000	45000	0.405973
14	3030000	3045000	15000	0.486801
14	3225000	3228000	3000	0.315445
14	3237000	3246000	9000	0.315445
14	4989000	5010000	21000	0.499882
14	5658000	5661000	3000	0.318466
14	5691000	5709000	18000	0.318466
14	11910000	11913000	3000	0.267327
14	11931000	11961000	30000	0.268881
14	13050000	13053000	3000	0.583523
14	13059000	13080000	21000	0.583523
14	15345000	15360000	15000	0.314249
14	15507000	15519000	12000	0.260675
14	15528000	15534000	6000	0.260675
14	15837000	15855000	18000	0.330737
14	22533000	22539000	6000	0.289706
14	22551000	22566000	15000	0.338679
14	22590000	22608000	18000	0.427632
14	22611000	22656000	45000	0.446142
14	22710000	22725000	15000	0.412877
14	22797000	22800000	3000	0.279349
14	22803000	22833000	30000	0.279349
14	22905000	22929000	24000	0.456167
14	23166000	23181000	15000	0.44507
14	27216000	27225000	9000	0.401079
14	27228000	27246000	18000	0.401079
14	27249000	27291000	42000	0.398081
14	27294000	27312000	18000	0.289306
14	27996000	27999000	3000	0.288752
14	28002000	28011000	9000	0.288752
14	28017000	28029000	12000	0.288752
14	30870000	30882000	12000	0.466452
15	2073000	2079000	6000	0.515951
15	3822000	3825000	3000	0.701356
15	3828000	3846000	18000	0.701356
15	3849000	3861000	12000	0.29146
15	3864000	3873000	9000	0.50565
15	3882000	3891000	9000	0.47219
15	3897000	3948000	51000	0.494278
15	3951000	3972000	21000	0.532262
15	3981000	3984000	3000	0.272045
15	3990000	3996000	6000	0.272045
15	4017000	4032000	15000	0.281027
15	4659000	4701000	42000	0.486762
15	4704000	4737000	33000	0.499192
15	12963000	12966000	3000	0.288793
15	12990000	13008000	18000	0.288793
15	14952000	14967000	15000	0.256278
15	14970000	14976000	6000	0.256278
15	15363000	15402000	39000	0.519272
15	25125000	25128000	3000	0.38009
15	25149000	25161000	12000	0.38009
15	29001000	29016000	15000	0.310257
15	29019000	29022000	3000	0.310257
15	31059000	31068000	9000	0.474158
15	31164000	31167000	3000	0.289413
15	31176000	31197000	21000	0.289413
15	33843000	33864000	21000	0.286292
15	33867000	33876000	9000	0.286292
15	35466000	35505000	39000	0.299685
15	35592000	35610000	18000	0.25653
15	35778000	35808000	30000	0.292577
15	46344000	46359000	15000	0.268036
15	46362000	46371000	9000	0.268036
15	47085000	47094000	9000	0.315902
15	47202000	47208000	6000	0.341172
15	48099000	48123000	24000	0.389287
15	48654000	48663000	9000	0.442286
15	49428000	49452000	24000	0.394948
15	49458000	49470000	12000	0.438349
15	49479000	49482000	3000	0.453968
15	49485000	49518000	33000	0.402324
15	50157000	50163000	6000	0.41392
15	50397000	50403000	6000	0.409779
15	50409000	50436000	27000	0.402298
15	50625000	50628000	3000	0.57639
15	50631000	50649000	18000	0.561946
15	50727000	50730000	3000	0.283132
15	50946000	50949000	3000	0.283132
15	50958000	50979000	21000	0.314637
15	50982000	50991000	9000	0.314637
15	51102000	51120000	18000	0.314637
15	51123000	51144000	21000	0.314637
15	51540000	51543000	3000	0.272957
15	51582000	51600000	18000	0.389046
15	55083000	55086000	3000	0.352519
15	55089000	55098000	9000	0.352519
15	55101000	55113000	12000	0.352519
16	9000	27000	18000	0.319043
16	33000	57000	24000	0.315882
16	69000	81000	12000	0.293749
16	438000	459000	21000	0.371712
16	465000	507000	42000	0.379054
16	513000	546000	33000	0.304263
16	552000	564000	12000	0.303852
16	1254000	1260000	6000	0.52286
16	1263000	1275000	12000	0.52286
16	9219000	9255000	36000	0.285883
16	11310000	11316000	6000	0.417216
16	22971000	22974000	3000	0.746968
16	22977000	22980000	3000	0.746968
17	1446000	1449000	3000	0.284695
17	1464000	1473000	9000	0.284695
17	1509000	1515000	6000	0.284695
17	1524000	1554000	30000	0.356847
17	1557000	1575000	18000	0.311592
17	1584000	1590000	6000	0.268489
17	3042000	3048000	6000	0.361201
17	3741000	3744000	3000	0.463857
17	3753000	3765000	12000	0.38932
17	3807000	3831000	24000	0.519002
17	3906000	3933000	27000	0.324923
17	3936000	3957000	21000	0.324923
17	3987000	3999000	12000	0.333653
17	4005000	4032000	27000	0.410378
17	4056000	4080000	24000	0.358578
17	6198000	6222000	24000	0.321576
17	10659000	10695000	36000	0.342394
17	10704000	10716000	12000	0.360272
17	10734000	10737000	3000	0.300367
17	10749000	10752000	3000	0.300367
17	10944000	10947000	3000	0.262432
17	10950000	10983000	33000	0.264911
17	11007000	11010000	3000	0.292363
17	11043000	11049000	6000	0.281197
17	11073000	11091000	18000	0.331178
17	11097000	11100000	3000	0.343407
17	11109000	11121000	12000	0.340985
17	14877000	14892000	15000	0.351831
17	14997000	15009000	12000	0.342612
17	15027000	15045000	18000	0.399473
17	15309000	15330000	21000	0.320646
17	15810000	15831000	21000	0.36472
17	15921000	15936000	15000	0.332616
17	15951000	15981000	30000	0.453563
17	15984000	16023000	39000	0.410591
17	17631000	17673000	42000	0.365134
17	17679000	17724000	45000	0.396866
17	17730000	17751000	21000	0.363857
17	19143000	19158000	15000	0.327513
17	19161000	19170000	9000	0.327513
17	22158000	22170000	12000	0.440268
17	23121000	23124000	3000	0.37904
17	23127000	23145000	18000	0.37904
17	23415000	23424000	9000	0.312284
17	23427000	23430000	3000	0.312284
17	23511000	23514000	3000	0.547663
17	23547000	23550000	3000	0.547663
17	23586000	23601000	15000	0.547663
17	23607000	23616000	9000	0.547663
17	23622000	23637000	15000	0.547663
17	23778000	23844000	66000	0.393103
17	23847000	23853000	6000	0.397066
17	26208000	26211000	3000	0.27286
17	26235000	26238000	3000	0.339311
17	26253000	26268000	15000	0.324226
17	26286000	26343000	57000	0.334345
17	26346000	26352000	6000	0.281587
17	26676000	26682000	6000	0.293489
17	26688000	26694000	6000	0.382749
17	26700000	26727000	27000	0.452861
17	26730000	26748000	18000	0.450007
