# Supplementary material for: The distribution and impact of common copy-number variation in the genome of the domesticated apple, Malus x domestica Borkh
Source: BMC Genomics. 2015 Oct 23;16:848. doi: 10.1186/s12864-015-2096-x (PMC4618995; doi:10.1186/s12864-015-2096-x)
Supplement: Additional file 3: — Per chromosome summary of copy-number variable regions (CNVRs) in the apple genome. (XLSX 10 kb) [file 12864_2015_2096_MOESM3_ESM.xlsx]

## Sheet: Sheet1
Chromosome	Length (kp)	Total Size (kb)	Mean Size (kb)	CNVR Coverage(%)	GC% chromosomes	GC % CNVRs	%GC Genes
Chr1	20568	948	16.3448	4.60977	37.8795	37.9792	37.8124
Chr2	27555	1254	16.9459	4.55139	37.7318	37.4723	37.6654
Chr3	24981	681	17.025	2.7264	37.6078	38.2517	37.5076
Chr4	17232	831	19.7857	4.82326	37.7996	38.3384	37.6875
Chr5	23394	837	17.4375	3.5783	37.7004	37.6905	37.6139
Chr6	18984	390	19.5	2.05469	37.7519	37.5248	37.7525
Chr7	19824	945	18.1731	4.76767	37.7314	37.8169	37.6484
Chr8	22434	783	21.75	3.4907	37.7262	38.0932	37.6262
Chr9	26292	1086	18.4068	4.13101	37.8053	37.5716	37.7257
Chr10	25209	1017	18.4909	4.03523	37.6926	37.7956	37.6048
Chr11	26373	1500	20.2703	5.68828	37.5584	38.0771	37.4881
Chr12	23682	882	14.9492	3.72482	37.6461	37.8798	37.5984
Chr13	26418	741	20.5833	2.80522	37.8334	37.8596	37.7447
Chr14	21393	471	18.84	2.20196	37.6372	37.7967	37.5899
Chr15	34941	816	17	2.33557	37.7726	37.5825	37.6623
Chr16	15708	228	19	1.45177	37.9247	38.3067	37.8199
Chr17	19362	990	17.6786	5.1139	37.6929	38.0251	37.6508
				Average Percentage:	37.7348	37.886	37.6587
				T-TEST	0.0376994
