# Supplementary material for: The distribution and impact of common copy-number variation in the genome of the domesticated apple, Malus x domestica Borkh
Source: BMC Genomics. 2015 Oct 23;16:848. doi: 10.1186/s12864-015-2096-x (PMC4618995; doi:10.1186/s12864-015-2096-x)
Supplement: Additional file 4: — List of all gene models found within copy-number variable regions (CNVRs) in the apple genome. (XLSX 50 kb) [file 12864_2015_2096_MOESM4_ESM.xlsx]

## Sheet: Sheet1
MDP ID	Chrom	Start	End	Width
MDP0000423722	chr1	1188448	1188870	422
MDP0000413077	chr1	1257327	1260411	3084
MDP0000282494	chr1	6114912	6115945	1033
MDP0000789340	chr1	6116612	6119656	3044
MDP0000131977	chr1	6127752	6128102	350
MDP0000131976	chr1	6128772	6129680	908
MDP0000281501	chr1	6891534	6899209	7675
MDP0000343460	chr1	10297008	10297158	150
MDP0000166392	chr1	10321266	10325969	4703
MDP0000166391	chr1	10326595	10327461	866
MDP0000550520	chr1	10339309	10342809	3500
MDP0000358462	chr1	10360499	10360628	129
MDP0000301677	chr1	10362489	10372551	10062
MDP0000211593	chr1	10394860	10397199	2339
MDP0000274454	chr1	10424208	10429428	5220
MDP0000253600	chr1	10438487	10439059	572
MDP0000816248	chr1	10449690	10450727	1037
MDP0000265970	chr1	10456457	10458402	1945
MDP0000305922	chr1	12087080	12089872	2792
MDP0000212523	chr1	12119989	12123427	3438
MDP0000232154	chr1	12240726	12242495	1769
MDP0000141562	chr1	12264008	12270353	6345
MDP0000668643	chr1	19190888	19191112	224
MDP0000121816	chr1	19203424	19207686	4262
MDP0000666684	chr1	21630776	21631597	821
MDP0000171692	chr1	21635406	21635834	428
MDP0000171693	chr1	21640346	21641232	886
MDP0000300595	chr1	24127533	24129262	1729
MDP0000300596	chr1	24135959	24140466	4507
MDP0000939408	chr1	24139445	24139696	251
MDP0000468506	chr1	24177446	24179181	1735
MDP0000133657	chr1	24181864	24182345	481
MDP0000816743	chr1	24886957	24890824	3867
MDP0000258015	chr1	27259124	27259669	545
MDP0000310856	chr1	27284610	27286707	2097
MDP0000425527	chr1	27290730	27291186	456
MDP0000272167	chr1	27299021	27302186	3165
MDP0000542929	chr1	27337421	27342117	4696
MDP0000760470	chr1	27351417	27351867	450
MDP0000679810	chr1	27353230	27354694	1464
MDP0000149604	chr1	28197436	28199205	1769
MDP0000280983	chr1	30332539	30347381	14842
MDP0000144874	chr1	30626140	30628752	2612
MDP0000286623	chr1	30787795	30790467	2672
MDP0000634037	chr1	30801610	30806248	4638
MDP0000257201	chr1	30817742	30823513	5771
MDP0000558970	chr1	30884449	30885180	731
MDP0000282741	chr1	30893863	30898761	4898
MDP0000282740	chr1	30901618	30906893	5275
MDP0000134485	chr1	30920580	30922113	1533
MDP0000481803	chr1	30996828	30997360	532
MDP0000774329	chr1	30997695	30998423	728
MDP0000149577	chr1	31011253	31015489	4236
MDP0000290989	chr1	31021191	31022785	1594
MDP0000884150	chr1	31023681	31026077	2396
MDP0000192696	chr1	31026564	31028192	1628
MDP0000187034	chr1	31031810	31036577	4767
MDP0000187033	chr1	31046993	31047906	913
MDP0000307944	chr1	32522196	32525508	3312
MDP0000538220	chr1	32526518	32527621	1103
MDP0000237148	chr1	32562465	32563270	805
MDP0000701561	chr1	32588630	32591654	3024
MDP0000359285	chr1	32596368	32596497	129
MDP0000300410	chr1	32597422	32599244	1822
MDP0000701557	chr1	32601624	32603338	1714
MDP0000205129	chr1	32606357	32607453	1096
MDP0000413866	chr1	34196164	34199327	3163
MDP0000286587	chr1	34202003	34202896	893
MDP0000888043	chr1	34206559	34206804	245
MDP0000888042	chr1	34207323	34208216	893
MDP0000280264	chr1	34212871	34213845	974
MDP0000151716	chr1	34536455	34538794	2339
MDP0000819488	chr1	34548219	34549009	790
MDP0000313469	chr1	34549452	34552140	2688
MDP0000519713	chr1	34979844	34984350	4506
MDP0000778835	chr1	34996865	34997412	547
MDP0000301862	chr1	34997885	35000734	2849
MDP0000174619	chr1	35016691	35019737	3046
MDP0000277399	chr1	35021431	35026156	4725
MDP0000828632	chr2	280756	283245	2489
MDP0000128382	chr2	289624	291454	1830
MDP0000233137	chr2	795431	797752	2321
MDP0000233138	chr2	798541	802081	3540
MDP0000816562	chr2	802916	803248	332
MDP0000177099	chr2	1019526	1022898	3372
MDP0000634790	chr2	1042653	1044809	2156
MDP0000255770	chr2	1047919	1048377	458
MDP0000464900	chr2	1056360	1058777	2417
MDP0000251758	chr2	1059148	1059489	341
MDP0000169103	chr2	2087223	2089369	2146
MDP0000696331	chr2	2623971	2626551	2580
MDP0000685087	chr2	2694102	2698622	4520
MDP0000178456	chr2	2698675	2700546	1871
MDP0000483491	chr2	2703661	2705164	1503
MDP0000483490	chr2	2705247	2706068	821
MDP0000483489	chr2	2706471	2707007	536
MDP0000355975	chr2	2711347	2711500	153
MDP0000688456	chr2	2716174	2716845	671
MDP0000192746	chr2	2724705	2726798	2093
MDP0000266914	chr2	3506342	3512743	6401
MDP0000168177	chr2	3522724	3523719	995
MDP0000168178	chr2	3524775	3527121	2346
MDP0000577795	chr2	3531631	3532194	563
MDP0000577796	chr2	3532258	3533872	1614
MDP0000197491	chr2	3535616	3536614	998
MDP0000243232	chr2	3582155	3587418	5263
MDP0000478441	chr2	3606656	3610584	3928
MDP0000522693	chr2	3615408	3616082	674
MDP0000268547	chr2	3619567	3622364	2797
MDP0000124525	chr2	3626461	3628198	1737
MDP0000227133	chr2	3643328	3644690	1362
MDP0000137991	chr2	3650456	3650761	305
MDP0000140942	chr2	3665506	3666792	1286
MDP0000181081	chr2	3676126	3676757	631
MDP0000418298	chr2	3678454	3679266	812
MDP0000150542	chr2	3680762	3681914	1152
MDP0000738947	chr2	3688478	3688939	461
MDP0000357761	chr2	3856422	3856679	257
MDP0000563856	chr2	3870168	3872449	2281
MDP0000454753	chr2	3881172	3882087	915
MDP0000148273	chr2	3898554	3900624	2070
MDP0000257483	chr2	3902800	3904298	1498
MDP0000579643	chr2	3903598	3908244	4646
MDP0000257485	chr2	3910659	3913541	2882
MDP0000776092	chr2	3922143	3924532	2389
MDP0000159272	chr2	3934440	3939193	4753
MDP0000466397	chr2	3940831	3943960	3129
MDP0000157478	chr2	3952998	3954507	1509
MDP0000458576	chr2	3967880	3972931	5051
MDP0000746485	chr2	3978808	3980695	1887
MDP0000746482	chr2	3985869	3990107	4238
MDP0000244844	chr2	4102804	4108099	5295
MDP0000460947	chr2	4615319	4619759	4440
MDP0000460948	chr2	4619922	4620290	368
MDP0000460957	chr2	4655856	4656068	212
MDP0000787588	chr2	4656314	4658531	2217
MDP0000273279	chr2	4675604	4678629	3025
MDP0000290270	chr2	4695265	4698844	3579
MDP0000512348	chr2	4699029	4700857	1828
MDP0000512349	chr2	4701149	4701745	596
MDP0000679420	chr2	4703056	4703709	653
MDP0000286224	chr2	4717940	4719428	1488
MDP0000161246	chr2	4727745	4730551	2806
MDP0000573272	chr2	4731508	4735373	3865
MDP0000185216	chr2	5999089	6000817	1728
MDP0000365363	chr2	8111130	8111244	114
MDP0000332483	chr2	8111492	8111651	159
MDP0000476095	chr2	8117229	8118799	1570
MDP0000351376	chr2	8365559	8365842	283
MDP0000338215	chr2	8383334	8383523	189
MDP0000258431	chr2	8392038	8395066	3028
MDP0000146747	chr2	8436245	8437783	1538
MDP0000146746	chr2	8444978	8445927	949
MDP0000206582	chr2	9335438	9338647	3209
MDP0000301892	chr2	9357524	9362451	4927
MDP0000430983	chr2	9799593	9802907	3314
MDP0000305830	chr2	9802741	9805059	2318
MDP0000206118	chr2	9816329	9822891	6562
MDP0000358521	chr2	9817462	9817634	172
MDP0000286205	chr2	16393894	16399350	5456
MDP0000897416	chr2	16455077	16455683	606
MDP0000134868	chr2	16459408	16460357	949
MDP0000451021	chr2	16462434	16470546	8112
MDP0000318998	chr2	25701742	25708485	6743
MDP0000324971	chr2	26468152	26468320	168
MDP0000206577	chr2	26991873	26992475	602
MDP0000226069	chr2	30542171	30542982	811
MDP0000821909	chr2	30545462	30546340	878
MDP0000285991	chr2	30555142	30557275	2133
MDP0000121680	chr2	30924685	30925751	1066
MDP0000237384	chr2	30926720	30928047	1327
MDP0000237387	chr2	30943078	30948306	5228
MDP0000707672	chr2	36330750	36335494	4744
MDP0000301702	chr2	36335847	36337146	1299
MDP0000301703	chr2	36338161	36340899	2738
MDP0000254058	chr2	38084073	38088980	4907
MDP0000710281	chr2	38091121	38091616	495
MDP0000246856	chr2	38096681	38101123	4442
MDP0000306325	chr2	38805852	38807059	1207
MDP0000533216	chr2	38825133	38829635	4502
MDP0000640508	chr2	38880821	38885458	4637
MDP0000261720	chr2	38910867	38912498	1631
MDP0000568968	chr2	38917975	38927133	9158
MDP0000368700	chr3	1216162	1216495	333
MDP0000624928	chr3	1607222	1608536	1314
MDP0000233961	chr3	1610403	1612338	1935
MDP0000221335	chr3	1625005	1625238	233
MDP0000448299	chr3	1634348	1637576	3228
MDP0000221337	chr3	1640014	1642513	2499
MDP0000133622	chr3	1920473	1922474	2001
MDP0000163732	chr3	1936974	1941276	4302
MDP0000482562	chr3	1945937	1950859	4922
MDP0000482564	chr3	1952393	1955331	2938
MDP0000305238	chr3	3314385	3324502	10117
MDP0000294080	chr3	5679715	5681180	1465
MDP0000291710	chr3	8397682	8401996	4314
MDP0000940883	chr3	9123468	9124243	775
MDP0000739331	chr3	9124322	9124510	188
MDP0000194105	chr3	9126638	9129140	2502
MDP0000292018	chr3	9133321	9133869	548
MDP0000280176	chr3	17225813	17231677	5864
MDP0000178302	chr3	17228896	17230077	1181
MDP0000234057	chr3	17286555	17292588	6033
MDP0000764996	chr3	17295792	17296136	344
MDP0000303694	chr3	22748766	22753650	4884
MDP0000195458	chr3	22770309	22771021	712
MDP0000815521	chr3	22771154	22773503	2349
MDP0000568204	chr3	23448596	23449171	575
MDP0000278381	chr3	23474941	23477364	2423
MDP0000144175	chr3	23502220	23504901	2681
MDP0000254354	chr3	23518466	23519235	769
MDP0000254494	chr3	27627010	27628751	1741
MDP0000902023	chr3	32630122	32630490	368
MDP0000260258	chr3	36255959	36260417	4458
MDP0000134012	chr3	36804751	36805671	920
MDP0000143623	chr3	37566678	37568249	1571
MDP0000247441	chr3	37582672	37585820	3148
MDP0000202829	chr3	37592925	37593482	557
MDP0000918876	chr4	273800	274610	810
MDP0000155031	chr4	279315	282053	2738
MDP0000168497	chr4	441696	444277	2581
MDP0000279955	chr4	1188921	1190188	1267
MDP0000899100	chr4	1198158	1200299	2141
MDP0000262323	chr4	1231786	1237885	6099
MDP0000470881	chr4	1830964	1833919	2955
MDP0000517004	chr4	1843970	1845700	1730
MDP0000385217	chr4	1880024	1886743	6719
MDP0000233713	chr4	1894703	1895824	1121
MDP0000493268	chr4	1901311	1911659	10348
MDP0000493266	chr4	1913916	1917141	3225
MDP0000175629	chr4	1940338	1941309	971
MDP0000619924	chr4	1942711	1944416	1705
MDP0000619925	chr4	1944641	1946394	1753
MDP0000635582	chr4	2036222	2038709	2487
MDP0000441099	chr4	2135048	2144238	9190
MDP0000369052	chr4	2136080	2136395	315
MDP0000441093	chr4	2152119	2158709	6590
MDP0000369295	chr4	2154749	2154869	120
MDP0000396530	chr4	2271326	2274559	3233
MDP0000268541	chr4	2286861	2299288	12427
MDP0000710097	chr4	2370046	2375832	5786
MDP0000912600	chr4	2387207	2389018	1811
MDP0000665385	chr4	2394054	2394890	836
MDP0000665386	chr4	2394901	2396418	1517
MDP0000277881	chr4	3900206	3905922	5716
MDP0000357873	chr4	3902537	3902687	150
MDP0000359953	chr4	7963732	7963846	114
MDP0000348166	chr4	9628939	9629098	159
MDP0000428224	chr4	9642155	9642814	659
MDP0000882199	chr4	9644462	9644989	527
MDP0000269261	chr4	9660587	9664307	3720
MDP0000699296	chr4	15469481	15470074	593
MDP0000173893	chr4	15497478	15501779	4301
MDP0000650457	chr4	15758471	15759211	740
MDP0000221238	chr4	15851197	15854055	2858
MDP0000883776	chr4	15857976	15858658	682
MDP0000273012	chr4	16528429	16539985	11556
MDP0000951793	chr4	16543260	16544389	1129
MDP0000273014	chr4	16546378	16548490	2112
MDP0000951795	chr4	16548901	16551030	2129
MDP0000170293	chr4	17614310	17614690	380
MDP0000256503	chr4	17651960	17654865	2905
MDP0000534862	chr4	17671841	17675094	3253
MDP0000303533	chr4	17683643	17688109	4466
MDP0000517882	chr4	19867486	19867696	210
MDP0000517883	chr4	19868941	19883160	14219
MDP0000211660	chr4	24410485	24413240	2755
MDP0000211661	chr4	24413697	24415744	2047
MDP0000211135	chr5	347749	348901	1152
MDP0000181061	chr5	7833275	7833694	419
MDP0000181060	chr5	7835110	7835522	412
MDP0000125193	chr5	7852329	7853743	1414
MDP0000355283	chr5	7863410	7863644	234
MDP0000933319	chr5	7906961	7907368	407
MDP0000202196	chr5	9437621	9439826	2205
MDP0000300996	chr5	9463596	9467938	4342
MDP0000834432	chr5	9471072	9471515	443
MDP0000300125	chr5	9475942	9476578	636
MDP0000207253	chr5	11531072	11535200	4128
MDP0000301965	chr5	11535969	11539942	3973
MDP0000132819	chr5	11542438	11542719	281
MDP0000280612	chr5	11693410	11696627	3217
MDP0000677476	chr5	11702539	11705076	2537
MDP0000186563	chr5	11705904	11706881	977
MDP0000123361	chr5	11716875	11719849	2974
MDP0000155577	chr5	11724948	11727978	3030
MDP0000122720	chr5	12513692	12518920	5228
MDP0000147362	chr5	12524820	12527882	3062
MDP0000178011	chr5	12757481	12758029	548
MDP0000178012	chr5	12760148	12763474	3326
MDP0000270500	chr5	12768827	12772777	3950
MDP0000191455	chr5	12785734	12786681	947
MDP0000305979	chr5	12797639	12798727	1088
MDP0000286430	chr5	17754511	17756854	2343
MDP0000345543	chr5	17756867	17757128	261
MDP0000286431	chr5	17757660	17763496	5836
MDP0000164296	chr5	17779529	17784256	4727
MDP0000314821	chr5	17817622	17819918	2296
MDP0000137294	chr5	18779091	18782998	3907
MDP0000272818	chr5	20688274	20693348	5074
MDP0000539501	chr5	20757965	20758306	341
MDP0000161281	chr5	20771903	20774696	2793
MDP0000207762	chr5	20860856	20863312	2456
MDP0000788492	chr5	20869386	20869898	512
MDP0000313566	chr5	20870379	20873287	2908
MDP0000277272	chr5	20882207	20888317	6110
MDP0000270636	chr5	20940543	20942621	2078
MDP0000133198	chr5	20950748	20952119	1371
MDP0000182008	chr5	21023873	21025575	1702
MDP0000577544	chr5	21042682	21046667	3985
MDP0000212712	chr5	22468453	22469825	1372
MDP0000274940	chr5	22519253	22522680	3427
MDP0000263068	chr5	22544950	22562555	17605
MDP0000314397	chr5	24554215	24555756	1541
MDP0000306549	chr5	25020882	25024412	3530
MDP0000226739	chr5	29493920	29494282	362
MDP0000124584	chr5	33186892	33189560	2668
MDP0000818542	chr5	33478490	33479488	998
MDP0000254567	chr5	33483299	33487726	4427
MDP0000144339	chr5	33488821	33491603	2782
MDP0000561676	chr6	8480404	8488409	8005
MDP0000205101	chr6	14255563	14256385	822
MDP0000175827	chr6	14978333	14980626	2293
MDP0000788371	chr6	14982551	14982745	194
MDP0000399716	chr6	15009829	15020552	10723
MDP0000453695	chr6	15035819	15037873	2054
MDP0000148432	chr6	15038138	15040970	2832
MDP0000257606	chr6	15042847	15050886	8039
MDP0000701756	chr6	15076422	15076871	449
MDP0000623991	chr6	15080379	15080900	521
MDP0000183974	chr6	15086404	15092681	6277
MDP0000163838	chr6	27696343	27698456	2113
MDP0000269215	chr6	27701464	27702231	767
MDP0000163840	chr6	27703701	27706037	2336
MDP0000268967	chr6	27738828	27742521	3693
MDP0000873276	chr7	1329147	1330753	1606
MDP0000255700	chr7	1335079	1335486	407
MDP0000166759	chr7	1337480	1340290	2810
MDP0000166757	chr7	1344163	1344833	670
MDP0000195382	chr7	1364548	1367393	2845
MDP0000292959	chr7	1369468	1369890	422
MDP0000196621	chr7	1370821	1373441	2620
MDP0000258640	chr7	1388459	1391434	2975
MDP0000243475	chr7	1399361	1400118	757
MDP0000333923	chr7	1399889	1400054	165
MDP0000129600	chr7	1401925	1402773	848
MDP0000306948	chr7	1402831	1408879	6048
MDP0000119837	chr7	1414994	1417526	2532
MDP0000378039	chr7	1589159	1590180	1021
MDP0000259862	chr7	1591348	1594205	2857
MDP0000340167	chr7	1614438	1614618	180
MDP0000212085	chr7	1617185	1618991	1806
MDP0000368920	chr7	1623738	1625365	1627
MDP0000761320	chr7	1626545	1627166	621
MDP0000595333	chr7	1637346	1638774	1428
MDP0000212080	chr7	1639179	1640216	1037
MDP0000692608	chr7	1683040	1685041	2001
MDP0000246178	chr7	1689310	1694786	5476
MDP0000593435	chr7	1695320	1696793	1473
MDP0000197474	chr7	1711039	1713138	2099
MDP0000294559	chr7	1715644	1723050	7406
MDP0000284060	chr7	2336970	2341160	4190
MDP0000158584	chr7	2341364	2343138	1774
MDP0000483875	chr7	2391150	2400438	9288
MDP0000145996	chr7	2412715	2414688	1973
MDP0000493661	chr7	2442347	2446032	3685
MDP0000321189	chr7	2458873	2466023	7150
MDP0000317470	chr7	2716071	2717320	1249
MDP0000199988	chr7	2751982	2752603	621
MDP0000190249	chr7	2808556	2809493	937
MDP0000922701	chr7	3761546	3763483	1937
MDP0000480440	chr7	6196166	6199607	3441
MDP0000218530	chr7	6227988	6229775	1787
MDP0000625880	chr7	6244894	6259298	14404
MDP0000218527	chr7	6263048	6263831	783
MDP0000293886	chr7	8324026	8326508	2482
MDP0000196589	chr7	8328619	8330518	1899
MDP0000126628	chr7	9574897	9575589	692
MDP0000295318	chr7	9583565	9584732	1167
MDP0000131954	chr7	10176366	10178265	1899
MDP0000274360	chr7	10188264	10188577	313
MDP0000170622	chr7	10189267	10192450	3183
MDP0000274362	chr7	10194803	10195419	616
MDP0000274363	chr7	10195930	10197943	2013
MDP0000139751	chr7	10532437	10533888	1451
MDP0000144525	chr7	10749152	10749574	422
MDP0000136573	chr7	10755559	10757884	2325
MDP0000449732	chr7	10759869	10760087	218
MDP0000430184	chr7	18546921	18551034	4113
MDP0000911973	chr7	24918340	24918818	478
MDP0000241581	chr7	24925790	24928641	2851
MDP0000346449	chr7	25060777	25060915	138
MDP0000241508	chr7	25083792	25085345	1553
MDP0000191969	chr7	25131852	25133997	2145
MDP0000281765	chr7	27435192	27445118	9926
MDP0000444008	chr7	27454262	27454951	689
MDP0000283491	chr7	27495224	27496668	1444
MDP0000313024	chr7	28513024	28520240	7216
MDP0000454405	chr7	28518743	28518955	212
MDP0000454404	chr7	28519105	28519227	122
MDP0000169252	chr7	29842353	29843655	1302
MDP0000261979	chr7	29868482	29881037	12555
MDP0000142796	chr8	1940882	1941555	673
MDP0000133122	chr8	1948424	1952222	3798
MDP0000826739	chr8	1962863	1963968	1105
MDP0000242814	chr8	1971073	1973913	2840
MDP0000400744	chr8	1973973	1977406	3433
MDP0000287808	chr8	2055672	2062464	6792
MDP0000870035	chr8	2498435	2500616	2181
MDP0000752090	chr8	4434514	4437432	2918
MDP0000154881	chr8	7714778	7716090	1312
MDP0000262462	chr8	7740664	7742233	1569
MDP0000291831	chr8	10464797	10466905	2108
MDP0000277092	chr8	10471305	10474712	3407
MDP0000931097	chr8	10927118	10927842	724
MDP0000447286	chr8	10940616	10941078	462
MDP0000251592	chr8	11387170	11387493	323
MDP0000685425	chr8	11405302	11410962	5660
MDP0000757970	chr8	13774426	13776304	1878
MDP0000569571	chr8	14251207	14253319	2112
MDP0000213677	chr8	14276342	14276970	628
MDP0000213678	chr8	14278610	14279739	1129
MDP0000132498	chr8	15489257	15493800	4543
MDP0000647269	chr8	17647397	17652084	4687
MDP0000119283	chr8	25179066	25181374	2308
MDP0000119284	chr8	25194557	25198118	3561
MDP0000260817	chr8	25467693	25468283	590
MDP0000922295	chr8	25484179	25484563	384
MDP0000922301	chr8	25510821	25512332	1511
MDP0000137138	chr8	29562972	29564757	1785
MDP0000306773	chr8	33854243	33859603	5360
MDP0000305144	chr8	34099877	34103899	4022
MDP0000259692	chr8	34110446	34116647	6201
MDP0000666563	chr9	1406810	1407884	1074
MDP0000586712	chr9	1526915	1531337	4422
MDP0000254608	chr9	1652095	1659641	7546
MDP0000144391	chr9	1660896	1665257	4361
MDP0000829242	chr9	3595638	3595943	305
MDP0000296615	chr9	3609486	3611111	1625
MDP0000304956	chr9	5473562	5476665	3103
MDP0000211234	chr9	5482057	5483218	1161
MDP0000304954	chr9	5488379	5494205	5826
MDP0000175875	chr9	9671997	9672644	647
MDP0000802237	chr9	9678665	9681225	2560
MDP0000268391	chr9	9682600	9684784	2184
MDP0000329846	chr9	9685606	9685759	153
MDP0000612137	chr9	9692985	9694674	1689
MDP0000183107	chr9	9699353	9702316	2963
MDP0000215764	chr9	9761511	9766748	5237
MDP0000180084	chr9	11715541	11717046	1505
MDP0000359386	chr9	11719288	11719414	126
MDP0000809400	chr9	11876892	11877230	338
MDP0000128461	chr9	11912013	11912545	532
MDP0000261125	chr9	12246058	12247659	1601
MDP0000153096	chr9	12252279	12257578	5299
MDP0000489101	chr9	14128437	14130605	2168
MDP0000143765	chr9	18034832	18035460	628
MDP0000309836	chr9	19279689	19280126	437
MDP0000135801	chr9	19298019	19298693	674
MDP0000166245	chr9	19709888	19711237	1349
MDP0000298843	chr9	19736854	19739326	2472
MDP0000125339	chr9	19767878	19770074	2196
MDP0000125338	chr9	19770884	19773602	2718
MDP0000522860	chr9	25100875	25103412	2537
MDP0000180068	chr9	27008272	27008451	179
MDP0000336126	chr9	27024981	27025116	135
MDP0000122923	chr9	27031611	27031820	209
MDP0000136210	chr9	28483899	28485549	1650
MDP0000852836	chr9	30442070	30444289	2219
MDP0000168469	chr9	33189631	33191659	2028
MDP0000861131	chr9	35465319	35466768	1449
MDP0000285477	chr9	35467915	35476996	9081
MDP0000285476	chr9	35480876	35483127	2251
MDP0000285475	chr9	35489242	35492198	2956
MDP0000530306	chr9	35517088	35525310	8222
MDP0000179973	chr9	35560693	35561280	587
MDP0000162134	chr9	35823460	35823824	364
MDP0000472864	chr10	892484	896484	4000
MDP0000694318	chr10	5389923	5390888	965
MDP0000308349	chr10	5395847	5396617	770
MDP0000422036	chr10	6137216	6137353	137
MDP0000682817	chr10	6800335	6802234	1899
MDP0000140352	chr10	7634756	7635513	757
MDP0000699132	chr10	7637785	7639856	2071
MDP0000402713	chr10	7988305	7988748	443
MDP0000601282	chr10	7997165	7998937	1772
MDP0000596755	chr10	8005435	8005719	284
MDP0000296522	chr10	8006427	8008180	1753
MDP0000453383	chr10	8017699	8018010	311
MDP0000950652	chr10	8019347	8021572	2225
MDP0000207354	chr10	9347274	9349487	2213
MDP0000314237	chr10	9377874	9381329	3455
MDP0000546399	chr10	9382115	9382465	350
MDP0000298414	chr10	9725668	9727235	1567
MDP0000287812	chr10	9734408	9741657	7249
MDP0000198817	chr10	9754164	9756185	2021
MDP0000198816	chr10	9756929	9762214	5285
MDP0000219591	chr10	10263127	10270665	7538
MDP0000171759	chr10	10290443	10291967	1524
MDP0000799347	chr10	10300885	10301299	414
MDP0000239811	chr10	10313299	10318293	4994
MDP0000264448	chr10	10432552	10452135	19583
MDP0000668755	chr10	10442059	10443072	1013
MDP0000785964	chr10	10478971	10479433	462
MDP0000282112	chr10	10482823	10483131	308
MDP0000785966	chr10	10485672	10486117	445
MDP0000277827	chr10	10637676	10641213	3537
MDP0000451781	chr10	12124728	12125119	391
MDP0000135650	chr10	14883988	14885917	1929
MDP0000134747	chr10	14897725	14897994	269
MDP0000120598	chr10	14902654	14903208	554
MDP0000192586	chr10	16395790	16397271	1481
MDP0000565270	chr10	16398326	16399818	1492
MDP0000358159	chr10	16400519	16400705	186
MDP0000192583	chr10	16415125	16416591	1466
MDP0000383458	chr10	17300303	17301109	806
MDP0000634668	chr10	17315241	17316647	1406
MDP0000264582	chr10	17316847	17318756	1909
MDP0000138709	chr10	18236227	18237518	1291
MDP0000341326	chr10	18236252	18236405	153
MDP0000826547	chr10	18244896	18245426	530
MDP0000844682	chr10	25201894	25202085	191
MDP0000844237	chr10	25204537	25205325	788
MDP0000223220	chr10	25351876	25354399	2523
MDP0000483718	chr10	26444182	26446522	2340
MDP0000138788	chr10	26447149	26447433	284
MDP0000171846	chr10	26973296	26975437	2141
MDP0000284003	chr10	26982364	26987452	5088
MDP0000149947	chr10	27001856	27009179	7323
MDP0000216225	chr10	27051297	27054254	2957
MDP0000689042	chr10	27055476	27056153	677
MDP0000216224	chr10	27056301	27058621	2320
MDP0000202577	chr10	28911219	28915754	4535
MDP0000213598	chr10	36193443	36198164	4721
MDP0000213595	chr10	36207158	36207442	284
MDP0000308768	chr10	36220129	36225662	5533
MDP0000170579	chr10	36665195	36667646	2451
MDP0000328517	chr10	36673304	36674251	947
MDP0000274328	chr10	36676093	36680196	4103
MDP0000777181	chr10	36689144	36689882	738
MDP0000257622	chr11	445120	447172	2052
MDP0000273680	chr11	457740	461098	3358
MDP0000203472	chr11	475981	479191	3210
MDP0000299147	chr11	480449	484705	4256
MDP0000299146	chr11	485477	487792	2315
MDP0000212844	chr11	492005	495491	3486
MDP0000279807	chr11	882369	882897	528
MDP0000838190	chr11	896144	896440	296
MDP0000153426	chr11	903402	908366	4964
MDP0000043339	chr11	912512	912628	116
MDP0000043338	chr11	912630	920322	7692
MDP0000268274	chr11	1002753	1005486	2733
MDP0000351370	chr11	1062367	1062589	222
MDP0000234166	chr11	1063027	1065437	2410
MDP0000288711	chr11	1079054	1079869	815
MDP0000254533	chr11	1649310	1650572	1262
MDP0000129435	chr11	1657572	1658465	893
MDP0000194076	chr11	1763409	1767418	4009
MDP0000193087	chr11	1928588	1932682	4094
MDP0000732188	chr11	2110384	2116572	6188
MDP0000301798	chr11	2116829	2124671	7842
MDP0000233460	chr11	2131582	2133570	1988
MDP0000596439	chr11	2142513	2142734	221
MDP0000600580	chr11	2342187	2349412	7225
MDP0000317328	chr11	2344755	2349668	4913
MDP0000212932	chr11	3506106	3509841	3735
MDP0000230932	chr11	3712888	3720930	8042
MDP0000275964	chr11	4659638	4662253	2615
MDP0000170091	chr11	4668755	4670400	1645
MDP0000170238	chr11	4675601	4677973	2372
MDP0000471565	chr11	6116850	6117182	332
MDP0000222559	chr11	6127447	6129781	2334
MDP0000811246	chr11	6131389	6131835	446
MDP0000797750	chr11	6180668	6180997	329
MDP0000172291	chr11	6493110	6496659	3549
MDP0000187066	chr11	6509890	6510629	739
MDP0000358677	chr11	7976088	7976318	230
MDP0000244939	chr11	15904539	15904889	350
MDP0000131496	chr11	15906776	15909620	2844
MDP0000322170	chr11	17467859	17472472	4613
MDP0000668252	chr11	17488165	17490307	2142
MDP0000247102	chr11	19853380	19856827	3447
MDP0000295055	chr11	19858752	19859695	943
MDP0000308576	chr11	19885015	19902580	17565
MDP0000293236	chr11	19910871	19913629	2758
MDP0000950353	chr11	19929404	19929787	383
MDP0000139400	chr11	23267769	23273734	5965
MDP0000625066	chr11	23539945	23542013	2068
MDP0000310559	chr11	23557601	23559795	2194
MDP0000129698	chr11	24607408	24609321	1913
MDP0000169785	chr11	25488936	25497613	8677
MDP0000130753	chr11	25696894	25698054	1160
MDP0000363658	chr11	25708150	25710598	2448
MDP0000222399	chr11	26940562	26942651	2089
MDP0000388529	chr11	26944468	26944806	338
MDP0000222401	chr11	26945281	26947510	2229
MDP0000126954	chr11	26950913	26951622	709
MDP0000124418	chr11	26957048	26959884	2836
MDP0000246701	chr11	28006891	28010144	3253
MDP0000591819	chr11	28014908	28015054	146
MDP0000729901	chr11	28886952	28888982	2030
MDP0000803089	chr11	29288972	29290583	1611
MDP0000158074	chr11	29292210	29294469	2259
MDP0000160802	chr11	29298960	29299475	515
MDP0000249125	chr11	29311152	29312395	1243
MDP0000508614	chr11	29312419	29314486	2067
MDP0000840525	chr11	29318627	29321249	2622
MDP0000200364	chr11	29331483	29335037	3554
MDP0000196777	chr11	32622527	32623235	708
MDP0000192723	chr11	32706145	32708452	2307
MDP0000136771	chr11	35017498	35017839	341
MDP0000374934	chr11	35020756	35021142	386
MDP0000386073	chr11	35027913	35030830	2917
MDP0000240168	chr11	35293956	35294772	816
MDP0000449531	chr11	35307186	35309318	2132
MDP0000186998	chr11	35321357	35326609	5252
MDP0000364088	chr11	35341951	35342137	186
MDP0000907637	chr11	36742109	36742546	437
MDP0000155364	chr11	36749477	36750760	1283
MDP0000262822	chr11	36790620	36795736	5116
MDP0000205890	chr11	36804398	36805665	1267
MDP0000122592	chr11	36810821	36811257	436
MDP0000249053	chr11	36817811	36819269	1458
MDP0000307929	chr11	37210399	37218262	7863
MDP0000215237	chr11	37227826	37232150	4324
MDP0000157997	chr11	38974258	38980161	5903
MDP0000318195	chr12	764534	766428	1894
MDP0000632162	chr12	780672	781082	410
MDP0000170387	chr12	782746	784067	1321
MDP0000359487	chr12	4406065	4406317	252
MDP0000759060	chr12	4412278	4412766	488
MDP0000759061	chr12	4414337	4415290	953
MDP0000211524	chr12	16052190	16053197	1007
MDP0000138646	chr12	16084889	16087750	2861
MDP0000327248	chr12	16087890	16087995	105
MDP0000238208	chr12	16939437	16943082	3645
MDP0000766879	chr12	18667992	18668543	551
MDP0000449136	chr12	20886571	20888197	1626
MDP0000222159	chr12	20938861	20939247	386
MDP0000224219	chr12	20943333	20943719	386
MDP0000309632	chr12	20982820	20984297	1477
MDP0000399965	chr12	21195155	21195994	839
MDP0000294102	chr12	21282708	21288160	5452
MDP0000202879	chr12	21314799	21316142	1343
MDP0000636042	chr12	21322239	21325194	2955
MDP0000221963	chr12	21959385	21960029	644
MDP0000143557	chr12	22413304	22413684	380
MDP0000144591	chr12	22427450	22428933	1483
MDP0000231121	chr12	28802021	28804129	2108
MDP0000220138	chr12	28837806	28839742	1936
MDP0000208870	chr12	29453252	29453836	584
MDP0000255883	chr12	29464433	29465906	1473
MDP0000504610	chr12	29472362	29473111	749
MDP0000351576	chr12	29482144	29483567	1423
MDP0000451244	chr12	29492329	29492814	485
MDP0000179781	chr12	30243573	30245411	1838
MDP0000281296	chr12	30250545	30251768	1223
MDP0000145898	chr12	31898875	31904158	5283
MDP0000362044	chr12	31901790	31902000	210
MDP0000595076	chr12	31911736	31914565	2829
MDP0000399301	chr12	34042599	34044209	1610
MDP0000366981	chr12	34062687	34064166	1479
MDP0000343244	chr12	34072593	34073719	1126
MDP0000272510	chr12	34080736	34088961	8225
MDP0000354103	chr12	34084998	34085274	276
MDP0000363101	chr12	34088629	34088780	151
MDP0000315133	chr12	34098497	34100892	2395
MDP0000183229	chr12	34220960	34223162	2202
MDP0000183227	chr12	34230505	34231678	1173
MDP0000181669	chr12	35097791	35100747	2956
MDP0000282696	chr12	35104433	35107160	2727
MDP0000320908	chr12	35146811	35152112	5301
MDP0000175647	chr12	35170723	35176856	6133
MDP0000323123	chr13	4765257	4765377	120
MDP0000210968	chr13	4772204	4773641	1437
MDP0000195089	chr13	4819906	4820712	806
MDP0000670257	chr13	9897569	9897793	224
MDP0000670256	chr13	9899051	9901254	2203
MDP0000761327	chr13	9917453	9917791	338
MDP0000286274	chr13	9921606	9922326	720
MDP0000347675	chr13	9937334	9937514	180
MDP0000155887	chr13	9938436	9939578	1142
MDP0000204511	chr13	12519848	12521992	2144
MDP0000350622	chr13	13850565	13850694	129
MDP0000876184	chr13	16143653	16144009	356
MDP0000286955	chr13	16173284	16174205	921
MDP0000195993	chr13	16238981	16239547	566
MDP0000689666	chr13	16250154	16250636	482
MDP0000142995	chr13	19189684	19191881	2197
MDP0000204864	chr13	21522097	21524794	2697
MDP0000171723	chr13	21556571	21559228	2657
MDP0000273740	chr13	21566235	21568746	2511
MDP0000139186	chr13	26483295	26485685	2390
MDP0000250728	chr13	26484559	26488322	3763
MDP0000267047	chr13	26679484	26686629	7145
MDP0000307402	chr13	26785812	26788660	2848
MDP0000171169	chr13	30075862	30080483	4621
MDP0000507664	chr13	30397852	30398867	1015
MDP0000253620	chr13	31017232	31025377	8145
MDP0000890198	chr13	33567085	33568200	1115
MDP0000684823	chr13	33569449	33570217	768
MDP0000861667	chr13	35699110	35699684	574
MDP0000318176	chr13	39586624	39589985	3361
MDP0000229212	chr14	3242621	3246160	3539
MDP0000222729	chr14	4996240	4996578	338
MDP0000829803	chr14	5704002	5704340	338
MDP0000262349	chr14	11941172	11946350	5178
MDP0000168665	chr14	13071029	13075189	4160
MDP0000359170	chr14	15358599	15358722	123
MDP0000292387	chr14	15850811	15851950	1139
MDP0000205226	chr14	22593240	22594041	801
MDP0000417582	chr14	22601687	22604107	2420
MDP0000472462	chr14	22803829	22805930	2101
MDP0000119267	chr14	22811415	22813539	2124
MDP0000122895	chr14	22817443	22818336	893
MDP0000283918	chr14	22818676	22823016	4340
MDP0000348647	chr14	22912622	22912775	153
MDP0000082181	chr14	22924273	22925451	1178
MDP0000755722	chr14	27232317	27234089	1772
MDP0000563053	chr14	27241202	27242558	1356
MDP0000182780	chr14	27287892	27289673	1781
MDP0000181198	chr14	27303184	27305585	2401
MDP0000124608	chr14	27996367	27998846	2479
MDP0000512080	chr14	28021444	28021716	272
MDP0000317524	chr14	30874032	30877137	3105
MDP0000497691	chr15	3828959	3829602	643
MDP0000497690	chr15	3831863	3839377	7514
MDP0000271546	chr15	3865512	3871387	5875
MDP0000226935	chr15	3910172	3914684	4512
MDP0000316724	chr15	3917623	3921063	3440
MDP0000123499	chr15	3927896	3928411	515
MDP0000686092	chr15	3955489	3956766	1277
MDP0000300910	chr15	4026168	4029020	2852
MDP0000134601	chr15	4662786	4666464	3678
MDP0000130341	chr15	4697101	4697530	429
MDP0000528666	chr15	4726465	4727004	539
MDP0000166141	chr15	4733529	4734661	1132
MDP0000933936	chr15	12995075	12995857	782
MDP0000287109	chr15	12998807	13003685	4878
MDP0000287108	chr15	13004188	13006864	2676
MDP0000233357	chr15	13006889	13008251	1362
MDP0000198582	chr15	14956816	14963896	7080
MDP0000193030	chr15	15373410	15374805	1395
MDP0000216731	chr15	15375777	15376514	737
MDP0000191708	chr15	15388344	15391980	3636
MDP0000272830	chr15	15393697	15404409	10712
MDP0000209241	chr15	25158034	25161448	3414
MDP0000391472	chr15	31059175	31067854	8679
MDP0000128695	chr15	31163958	31165959	2001
MDP0000233155	chr15	31193592	31195769	2177
MDP0000227452	chr15	33853965	33854315	350
MDP0000246257	chr15	33858782	33860464	1682
MDP0000168479	chr15	47086641	47095960	9319
MDP0000680657	chr15	48113339	48116942	3603
MDP0000354481	chr15	48661310	48661448	138
MDP0000335063	chr15	49431783	49448284	16501
MDP0000232948	chr15	49435727	49436161	434
MDP0000163943	chr15	49493966	49496346	2380
MDP0000216595	chr15	50415118	50415507	389
MDP0000276697	chr15	50960169	50960680	511
MDP0000173711	chr15	50961062	50962151	1089
MDP0000221479	chr15	50968512	50968724	212
MDP0000312632	chr15	50970324	50974161	3837
MDP0000162864	chr15	50974530	50976106	1576
MDP0000300606	chr15	51131564	51143614	12050
MDP0000928665	chr15	55094773	55095099	326
MDP0000301417	chr15	55102110	55108515	6405
MDP0000283581	chr16	9743	10958	1215
MDP0000182863	chr16	14081	15015	934
MDP0000729108	chr16	18524	19087	563
MDP0000283578	chr16	19951	25625	5674
MDP0000286764	chr16	40674	47919	7245
MDP0000732794	chr16	77083	77530	447
MDP0000196397	chr16	437508	441161	3653
MDP0000293733	chr16	445117	452221	7104
MDP0000354039	chr16	476777	477065	288
MDP0000186069	chr16	482327	483487	1160
MDP0000186068	chr16	484109	485120	1011
MDP0000278441	chr16	489452	490586	1134
MDP0000607705	chr16	496866	498158	1292
MDP0000135827	chr16	515825	516361	536
MDP0000454049	chr16	524099	525212	1113
MDP0000454052	chr16	528062	529140	1078
MDP0000162179	chr16	538375	539181	806
MDP0000166005	chr16	556253	557788	1535
MDP0000294077	chr16	1271699	1273588	1889
MDP0000248593	chr16	9234673	9254844	20171
MDP0000347839	chr16	9253244	9253355	111
MDP0000269491	chr17	1445566	1447293	1727
MDP0000297456	chr17	1470193	1473718	3525
MDP0000314438	chr17	1536196	1538596	2400
MDP0000297283	chr17	1549936	1552015	2079
MDP0000291555	chr17	1561453	1563353	1900
MDP0000193466	chr17	1570415	1570760	345
MDP0000662473	chr17	1572885	1574239	1354
MDP0000312626	chr17	1585061	1588664	3603
MDP0000170225	chr17	3756365	3757986	1621
MDP0000274056	chr17	3759137	3761412	2275
MDP0000543788	chr17	3809595	3812203	2608
MDP0000232706	chr17	3815983	3821408	5425
MDP0000551969	chr17	3826871	3828139	1268
MDP0000310826	chr17	3949676	3955836	6160
MDP0000282863	chr17	3995052	3996200	1148
MDP0000283713	chr17	4061002	4061454	452
MDP0000544455	chr17	4074406	4081183	6777
MDP0000293822	chr17	6198634	6204619	5985
MDP0000196499	chr17	6218171	6220805	2634
MDP0000478245	chr17	10670867	10678879	8012
MDP0000478243	chr17	10682975	10683618	643
MDP0000183040	chr17	10685148	10688044	2896
MDP0000209440	chr17	10705606	10713837	8231
MDP0000320591	chr17	10969123	10981149	12026
MDP0000276566	chr17	11083242	11086022	2780
MDP0000720790	chr17	15314083	15316597	2514
MDP0000251269	chr17	15317116	15321725	4609
MDP0000344946	chr17	15317430	15317565	135
MDP0000427102	chr17	15324857	15326461	1604
MDP0000697244	chr17	15933455	15933826	371
MDP0000257390	chr17	15956511	15958682	2171
MDP0000803797	chr17	15961027	15961224	197
MDP0000148162	chr17	15961883	15962726	843
MDP0000273657	chr17	15993110	15995084	1974
MDP0000271031	chr17	17684331	17685715	1384
MDP0000291677	chr17	17704304	17710114	5810
MDP0000291678	chr17	17710642	17713183	2541
MDP0000286659	chr17	17735200	17735599	399
MDP0000782681	chr17	19151679	19152271	592
MDP0000248407	chr17	23129699	23135659	5960
MDP0000882568	chr17	23142379	23142594	215
MDP0000710481	chr17	23418496	23420181	1685
MDP0000150012	chr17	23421810	23422873	1063
MDP0000122783	chr17	23613238	23614339	1101
MDP0000200768	chr17	23796720	23798004	1284
MDP0000897072	chr17	23840879	23841139	260
MDP0000269034	chr17	26208668	26209558	890
MDP0000285146	chr17	26293723	26294310	587
MDP0000368275	chr17	26303011	26303146	135
MDP0000288647	chr17	26323251	26324413	1162
MDP0000288646	chr17	26324767	26333076	8309
MDP0000288644	chr17	26339965	26341951	1986
MDP0000296328	chr17	26347064	26348289	1225
MDP0000199779	chr17	26348695	26353008	4313
MDP0000178453	chr17	26679326	26679728	402
MDP0000177167	chr17	26688596	26690585	1989
MDP0000198098	chr17	26704036	26706088	2052
