# Supplementary material for: The distribution and impact of common copy-number variation in the genome of the domesticated apple, Malus x domestica Borkh
Source: BMC Genomics. 2015 Oct 23;16:848. doi: 10.1186/s12864-015-2096-x (PMC4618995; doi:10.1186/s12864-015-2096-x)
Supplement: Additional file 5: — List of resistance (R) gene models located within copy-number variable regions (CNVRs) in the apple genome. (XLSX 10 kb) [file 12864_2015_2096_MOESM5_ESM.xlsx]

## Sheet: Sheet1
MDP ID	Chrom	St	En	Width
MDP0000816743	chr1	24886957	24890824	3867
MDP0000144874	chr1	30626140	30628752	2612
MDP0000634037	chr1	30801610	30806248	4638
MDP0000257201	chr1	30817742	30823513	5771
MDP0000282740	chr1	30901618	30906893	5275
MDP0000149577	chr1	31011253	31015489	4236
MDP0000685087	chr2	2694102	2698622	4520
MDP0000483490	chr2	2705247	2706068	821
MDP0000577795	chr2	3531631	3532194	563
MDP0000478441	chr2	3606656	3610584	3928
MDP0000522693	chr2	3615408	3616082	674
MDP0000563856	chr2	3870168	3872449	2281
MDP0000466397	chr2	3940831	3943960	3129
MDP0000458576	chr2	3967880	3972931	5051
MDP0000746482	chr2	3985869	3990107	4238
MDP0000460947	chr2	4615319	4619759	4440
MDP0000512349	chr2	4701149	4701745	596
MDP0000573272	chr2	4731508	4735373	3865
MDP0000206582	chr2	9335438	9338647	3209
MDP0000301892	chr2	9357524	9362451	4927
MDP0000640508	chr2	38880821	38885458	4637
MDP0000261720	chr2	38910867	38912498	1631
MDP0000303694	chr3	22748766	22753650	4884
MDP0000173893	chr4	15497478	15501779	4301
MDP0000399716	chr6	15009829	15020552	10723
MDP0000148432	chr6	15038138	15040970	2832
MDP0000257606	chr6	15042847	15050886	8039
MDP0000166759	chr7	1337480	1340290	2810
MDP0000196621	chr7	1370821	1373441	2620
MDP0000259862	chr7	1591348	1594205	2857
MDP0000493661	chr7	2442347	2446032	3685
MDP0000321189	chr7	2458873	2466023	7150
MDP0000685425	chr8	11405302	11410962	5660
MDP0000586712	chr9	1526915	1531337	4422
MDP0000125338	chr9	19770884	19773602	2718
MDP0000472864	chr10	892484	896484	4000
MDP0000264448	chr10	10432552	10452135	19583
MDP0000193087	chr11	1928588	1932682	4094
MDP0000732188	chr11	2110384	2116572	6188
MDP0000212932	chr11	3506106	3509841	3735
MDP0000230932	chr11	3712888	3720930	8042
MDP0000171723	chr13	21556571	21559228	2657
MDP0000168665	chr14	13071029	13075189	4160
MDP0000272830	chr15	15393697	15404409	10712
MDP0000680657	chr15	48113339	48116942	3603
MDP0000312626	chr17	1585061	1588664	3603
MDP0000291677	chr17	17704304	17710114	5810
